# Supplementary material for: Factors Influencing False-Negative Results of QuantiFERON-TB Gold In-Tube (QFT-GIT) in Active Tuberculosis and the Desirability of Resetting Cutoffs for Different Populations: A Retrospective Study
Source: Trop Med Infect Dis. 2022 Sep 30;7(10):278. doi: 10.3390/tropicalmed7100278 (PMC9607193; doi:10.3390/tropicalmed7100278)
Supplement: Supplementary file 1 [file tropicalmed-07-00278-s001.zip]

Archive with 2 entries (2 files):
- Supplementary Materials Figure S1.pdf
- Supplementary Materials Tables S1 and S2.pdf
